# Supplementary material for: The Isolation and Structure Elucidation of Spirotetronate Lobophorins A, B, and H8 from Streptomyces sp. CB09030 and Their Biosynthetic Gene Cluster
Source: Molecules. 2023 Apr 20;28(8):3597. doi: 10.3390/molecules28083597 (PMC10143065; doi:10.3390/molecules28083597)
Supplement: Supplementary file 1 [file molecules-28-03597-s001.zip]

Archive with 1 entries (1 files):
- molecules-2273782-supplementary.pdf
